# Supplementary material for: Ultrasound-assisted intralesional corticosteroid infiltrations for patients with hidradenitis suppurativa
Source: Sci Rep. 2020 Aug 7;10:13363. doi: 10.1038/s41598-020-70176-x (PMC7414138; doi:10.1038/s41598-020-70176-x)
Supplement: Supplementary file 1 — Supplementary information [file 41598_2020_70176_MOESM1_ESM.xlsx]

## Sheet: TRIGON
AGE	IHS4 PRE	IHS4 POST	HURLEY	DOXYCLINE	COLCHICINE	RIFAM/CLINDA	ANTICONCEPTIVE (ACHO)	TOPICAL	BIOLOGIC	SURGERY	COMBINED TRATMENT	AXILA	GROIN	SUBMAMA	ABDOMEN	BUTTOCKS	GENITAL	NOD INFIL AXILA	ABSC INF AXILA	FISTU INFIL AXILA	NOD INFIL GROIN	ABSC INF GROIN	FIST INF GROIN	NOD INFIL SUBMAMA	ABSC INFIL SUBMAMA	FIST INFIL SUBMAMA	NOD INFIL ABDOMEN	ABSC INFIL ABDOMEN	FIST INFIL ABDOMEN	NOD INFIL BUTTOCKS	ABSC INFIL BUTTOCKS	FIST INFIL BUTTOCKS	NOD INFIL GENITAL	ABSC INFIL GENITAL	FIST INFIL GENITAL	NRS PAIN PRE	PRS PRE	TIME (MONTHS)	NODU RC AXILA	NODU RP AXILA	NODU NO R AXILA	ABSC RC AXILA	ABSC RP AXILA	ABSC NO R AXILA	FIST RC AXILA	FIST RP AXILA	FIST NO R AXILA	NODU RC GROIN	NODU RP GROIN
43	6	6	2	YES	YES	NO	YES	YES	NO	NO	ATB+COL+ACHO+TOP	YES	YES	NO	NO	NO	NO	0	2	0	0	1	0	0	0	0	0	0	0	0	0	0	0	0	0	5	5	2	0	0	0	2	0	0	0	0	0	0	0
43	6	4	2	YES	YES	NO	YES	YES	NO	NO	ATB+COL+ACHO+TOP	YES	NO	NO	NO	NO	NO	0	1	1	0	0	0	0	0	0	0	0	0	0	0	0	0	0	0	1	3	3	0	0	0	1	0	0	0	0	1	0	0
43	4	0	2	YES	YES	NO	YES	YES	NO	YES	ATB+COL+ACHO+TOP+SUR	YES	NO	NO	NO	NO	NO	0	0	1	0	0	0	0	0	0	0	0	0	0	0	0	0	0	0	9	8	5	0	0	0	0	0	0	1	0	0	0	0
32	6	2	2	NO	NO	NO	NO	YES	YES	NO	TOP+BIO	NO	NO	NO	NO	YES	NO	0	0	0	0	0	0	0	0	0	0	0	0	0	1	1	0	0	0	5	5	6	0	0	0	0	0	0	0	0	0	0	0
32	2	8	2	NO	NO	NO	NO	YES	YES	NO	TOP+BIO	NO	NO	NO	NO	YES	NO	0	0	0	0	0	0	0	0	0	0	0	0	0	1	0	0	0	0	0	5	3	0	0	0	0	0	0	0	0	0	0	0
32	8	4	3	NO	NO	NO	NO	NO	YES	YES	BIO+SUR	YES	NO	NO	NO	YES	NO	0	0	0	0	0	0	0	0	0	0	0	0	0	0	1	0	0	0	0	3	6	0	0	0	0	0	0	0	0	0	0	0
32	4	4	2	NO	NO	NO	NO	YES	YES	NO	TOP+BIO	NO	NO	NO	NO	YES	NO	0	0	0	0	0	0	0	0	0	0	0	0	0	2	0	0	0	0	2	2	5	0	0	0	0	0	0	0	0	0	0	0
46	8	0	2	NO	NO	NO	NO	YES	NO	NO	ACHO+TOP	NO	YES	YES	NO	NO	YES	0	0	0	0	1	0	0	0	0	0	0	0	0	0	0	0	1	0	5	5	2	0	0	0	0	0	0	0	0	0	0	0
46	4	3	2	NO	NO	NO	NO	YES	NO	NO	TOP	YES	YES	NO	NO	NO	YES	1	0	0	2	0	0	0	0	0	0	0	0	0	0	0	1	0	0	0	0	4	1	0	0	0	0	0	0	0	0	2	0
25	5	2	1	NO	NO	NO	YES	YES	NO	NO	ACHO+TOP	NO	YES	NO	NO	NO	NO	0	0	0	5	0	0	0	0	0	0	0	0	0	0	0	0	0	0	5	5	3	0	0	0	0	0	0	0	0	0	5	0
25	2	0	1	NO	NO	NO	YES	YES	NO	NO	ACHO+TOP	NO	YES	NO	NO	NO	NO	0	0	0	2	0	0	0	0	0	0	0	0	0	0	0	0	0	0	4	5	3	0	0	0	0	0	0	0	0	0	1	1
24	13	2	2	YES	NO	NO	YES	NO	NO	NO	ATB+ACHO	YES	NO	YES	NO	NO	NO	0	0	1	0	0	0	0	0	1	0	0	0	0	0	0	0	0	0	5	4	4	0	0	0	0	0	0	1	0	0	0	0
24	2	0	1	YES	NO	NO	YES	YES	NO	NO	ATB+ACHO+TOP	YES	NO	NO	NO	NO	NO	0	1	0	0	0	0	0	0	0	0	0	0	0	0	0	0	0	0	0	0	3	0	0	0	1	0	0	0	0	0	0	0
24	4	2	2	YES	YES	NO	YES	YES	NO	NO	ATB+COL+ACHO+TOP	YES	NO	YES	NO	NO	NO	0	1	0	0	0	0	0	1	0	0	0	0	0	0	0	0	0	0	1	1	3	0	0	0	1	0	0	0	0	0	0	0
24	2	2	2	YES	YES	NO	YES	YES	NO	NO	ATB+COL+ACHO+TOP	NO	NO	YES	NO	NO	NO	0	0	0	0	0	0	0	1	0	0	0	0	0	0	0	0	0	0	1	1	3	0	0	0	0	0	0	0	0	0	0	0
25	2	4	2	YES	YES	NO	YES	YES	NO	NO	ATB+COL+ACHO+TOP	YES	NO	NO	NO	NO	NO	0	1	0	0	0	0	0	0	0	0	0	0	0	0	0	0	0	0	0	0	3	0	0	0	1	0	0	0	0	0	0	0
21	2	2	1	NO	NO	NO	YES	YES	NO	NO	ACHO+TOP	NO	YES	NO	NO	NO	NO	0	0	0	0	1	0	0	0	0	0	0	0	0	0	0	0	0	0	6	5	3	0	0	0	0	0	0	0	0	0	0	0
21	2	4	1	NO	NO	NO	YES	YES	NO	NO	ACHO+TOP	NO	YES	NO	NO	NO	NO	0	0	0	1	0	0	0	0	0	0	0	0	0	0	0	0	0	0	7	4	3	0	0	0	0	0	0	0	0	0	0	1
21	4	3	2	YES	NO	NO	YES	YES	NO	NO	ATB+ACHO+TOP	YES	NO	NO	NO	NO	NO	0	0	1	0	0	0	0	0	0	0	0	0	0	0	0	0	0	0	1	5	3	0	0	0	0	0	0	1	0	0	0	0
21	3	6	2	YES	NO	NO	YES	YES	NO	NO	ATB+ACHO+TOP	NO	YES	NO	NO	NO	NO	0	0	0	1	1	0	0	0	0	0	0	0	0	0	0	0	0	0	5	6	3	0	0	0	0	0	0	0	0	0	1	0
29	6	2	2	NO	NO	NO	YES	NO	NO	NO	ACHO	NO	YES	NO	NO	NO	NO	0	0	0	0	3	0	0	0	0	0	0	0	0	0	0	0	0	0	5	10	3	0	0	0	0	0	0	0	0	0	0	0
29	6	2	2	NO	YES	NO	YES	YES	NO	YES	COL+ACHO+TOP+SUR	NO	YES	NO	NO	NO	NO	0	0	0	0	1	0	0	0	0	0	0	0	0	0	0	0	0	0	9	9	1	0	0	0	0	0	0	0	0	0	0	0
29	2	2	2	NO	YES	NO	YES	YES	NO	NO	COL+ACHO+TOP	NO	YES	NO	NO	NO	NO	0	0	0	0	1	0	0	0	0	0	0	0	0	0	0	0	0	0	0	4	3	0	0	0	0	0	0	0	0	0	0	0
42	5	6	3	NO	NO	YES	NO	NO	YES	NO	RIF+BIO	YES	NO	NO	NO	YES	NO	1	1	0	0	0	0	0	0	0	0	0	0	0	1	0	0	0	0	6	6	3	1	0	0	1	0	0	0	0	0	0	0
29	10	8	3	YES	YES	NO	NO	NO	NO	NO	ATB+ACHO	NO	YES	YES	YES	NO	NO	0	0	0	0	1	0	0	1	1	0	1	0	0	0	0	0	0	0	10	10	2	0	0	0	0	0	0	0	0	0	0	0
29	6	0	3	NO	NO	YES	YES	YES	NO	NO	RIF+ACHO+TOP	NO	NO	YES	NO	YES	NO	0	0	0	0	0	0	0	2	0	0	0	0	0	1	0	0	0	0	10	10	1	0	0	0	0	0	0	0	0	0	0	0
31	6	2	3	NO	NO	NO	NO	YES	YES	NO	TOP+BIO	YES	YES	NO	NO	NO	NO	0	0	1	0	0	0	0	0	0	0	0	0	0	0	0	0	0	0	3	4	3	0	0	0	0	0	0	1	0	0	0	0
31	10	8	3	NO	NO	NO	NO	YES	YES	NO	TOP+BIO	YES	NO	NO	NO	NO	NO	0	1	0	0	0	0	0	0	0	0	0	0	0	0	0	0	0	0	2	2	3	0	0	0	0	1	0	0	0	0	0	0
31	8	8	3	YES	NO	NO	NO	YES	YES	NO	ATB+TOP+BIO	YES	NO	NO	NO	NO	NO	0	0	1	0	0	0	0	0	0	0	0	0	0	0	0	0	0	0	2	4	3	0	0	0	0	0	0	0	1	0	0	0
36	4	2	1	NO	NO	NO	NO	YES	NO	NO	TOP	NO	YES	NO	NO	NO	NO	0	0	0	0	2	0	0	0	0	0	0	0	0	0	0	0	0	0	4	3	3	0	0	0	0	0	0	0	0	0	0	0
36	2	0	1	NO	NO	NO	NO	YES	NO	NO	TOP	NO	YES	NO	NO	NO	NO	0	0	0	0	1	0	0	0	0	0	0	0	0	0	0	0	0	0	2	2	3	0	0	0	0	0	0	0	0	0	0	0
38	10	0	2	NO	NO	NO	YES	NO	NO	NO	ACHO	NO	NO	YES	NO	YES	YES	0	0	0	0	0	0	0	1	0	0	0	0	0	1	0	0	3	0	6	10	3	0	0	0	0	0	0	0	0	0	0	0
38	2	0	1	YES	NO	NO	YES	NO	NO	NO	ATB+ACHO	NO	NO	NO	NO	YES	NO	0	0	0	0	0	0	0	0	0	0	0	0	0	1	0	0	0	0	2	3	3	0	0	0	0	0	0	0	0	0	0	0
46	5	2	2	NO	NO	NO	YES	NO	NO	NO	ACHO	NO	YES	NO	NO	NO	NO	0	0	0	1	0	1	0	0	0	0	0	0	0	0	0	0	0	0	5	4	3	0	0	0	0	0	0	0	0	0	0	0
46	2	0	2	NO	NO	NO	YES	NO	NO	NO	ACHO	NO	YES	NO	NO	NO	NO	0	0	0	0	1	0	0	0	0	0	0	0	0	0	0	0	0	0	8	8	3	0	0	0	0	0	0	0	0	0	0	0
37	5	2	2	YES	YES	NO	NO	NO	NO	NO	ATB+COL	YES	NO	YES	NO	NO	YES	0	0	0	0	0	0	0	1	0	0	0	0	0	0	0	0	1	0	10	9	6	0	0	0	0	0	0	0	0	0	0	0
37	2	4	2	NO	YES	NO	NO	YES	NO	NO	COL+TOP	YES	NO	YES	NO	NO	NO	1	0	0	0	0	0	1	0	0	0	0	0	0	0	0	0	0	0	4	6	3	1	0	0	0	0	0	0	0	0	0	0
37	4	4	2	NO	NO	NO	YES	YES	NO	NO	ACHO+TOP	NO	YES	YES	NO	NO	NO	0	0	0	0	1	0	0	1	0	0	0	0	0	0	0	0	0	0	10	7	2	0	0	0	0	0	0	0	0	0	0	0
37	4	6	2	NO	NO	NO	YES	YES	NO	NO	ACHO+TOP	NO	YES	YES	NO	NO	NO	0	0	0	2	0	0	0	1	0	0	0	0	0	0	0	0	0	0	8	7	3	0	0	0	0	0	0	0	0	0	2	0
17	6	8	2	YES	NO	NO	YES	YES	NO	NO	ATB+ACHO+TOP	NO	YES	NO	NO	NO	NO	0	0	0	0	3	0	0	0	0	0	0	0	0	0	0	0	0	0	8	8	4	0	0	0	0	0	0	0	0	0	0	0
17	8	10	2	NO	YES	NO	YES	YES	NO	NO	COL+ACHO+TOP	NO	YES	NO	NO	NO	NO	0	0	0	0	2	0	0	0	0	0	0	0	0	0	0	0	0	0	8	9	3	0	0	0	0	0	0	0	0	0	0	0
17	4	8	2	NO	YES	NO	NO	YES	NO	NO	COL+TOP	NO	YES	NO	NO	NO	NO	0	0	0	0	2	0	0	0	0	0	0	0	0	0	0	0	0	0	10	7	4	0	0	0	0	0	0	0	0	0	0	0
28	5	1	2	NO	NO	NO	NO	YES	NO	NO	TOP	YES	YES	NO	NO	NO	NO	0	1	0	0	1	0	0	0	0	0	0	0	0	0	0	0	0	0	6	3	12	0	0	0	1	0	0	0	0	0	0	0
32	24	11	2	YES	YES	NO	YES	NO	NO	YES	ATB+COL+ACHO+CIR	YES	YES	YES	NO	NO	NO	0	0	0	0	3	0	0	0	0	0	0	0	0	0	0	0	0	0	4	3	1.5	0	0	0	0	0	0	0	0	0	0	0
32	11		2	YES	YES	NO	YES	NO	NO	NO	ATB+COL+ACHO	YES	YES	YES	NO	NO	NO	1	0	0	0	0	1	0	1	0	0	0	0	0	0	0	0	0	0	2	2	2	1	0	0	0	0	0	0	0	0	0	0
23	8	8	2	NO	NO	NO	NO	NO	YES	NO	BIO	YES	NO	NO	NO	NO	NO	0	0	2	0	0	0	0	0	0	0	0	0	0	0	0	0	0	0	2	1	3	0	0	0	0	0	0	1	0	1	0	0
49	8	2	2	YES	NO	NO	NO	NO	NO	NO	ATB	YES	NO	NO	YES	YES	NO	0	1	0	0	0	0	0	0	0	0	1	0	0	0	1	0	0	0	10	10	8	0	0	0	1	0	0	0	0	0	0	0
49	2	0	2	NO	YES	NO	NO	NO	NO	NO	COL	NO	NO	NO	NO	YES	NO	0	0	0	0	0	0	0	0	0	0	0	0	0	1	0	0	0	0	0	1	3	0	0	0	0	0	0	0	0	0	0	0
43	8	2	2	YES	YES	NO	NO	YES	NO	NO	ATB+COL+TOP	NO	NO	NO	YES	NO	NO	0	0	0	0	0	0	0	0	0	0	2	1	0	0	0	0	0	0	9	10	4	0	0	0	0	0	0	0	0	0	0	0
43	4	6	2	YES	YES	NO	NO	YES	NO	YES	ATB+COL+TOP+CIR	NO	NO	NO	YES	NO	NO	0	0	0	0	0	0	0	0	0	0	0	1	0	0	0	0	0	0	10	7	4	0	0	0	0	0	0	0	0	0	0	0
43	6	14	2	YES	YES	NO	NO	YES	NO	NO	ATB+COL+TOP	NO	YES	NO	YES	NO	NO	0	0	0	0	0	1	0	0	0	0	1	0	0	0	0	0	0	0	2	1	4	0	0	0	0	0	0	0	0	0	0	0
54	6	6	2	YES	YES	NO	NO	NO	YES	NO	ATB+COL+BIO	NO	NO	NO	NO	NO	YES	0	0	0	0	0	0	0	0	0	0	0	0	0	0	0	0	3	0	4	6	4	0	0	0	0	0	0	0	0	0	0	0
20	6	0	2	NO	NO	NO	NO	NO	YES	NO	BIO	NO	YES	NO	NO	NO	NO	0	0	0	0	1	1	0	0	0	0	0	0	0	0	0	0	0	0	8	7	2	0	0	0	0	0	0	0	0	0	0	0
15	4	2	1	NO	NO	YES	NO	YES	NO	NO	RIF+TOP	YES	NO	NO	NO	NO	NO	0	2	0	0	0	0	0	0	0	0	0	0	0	0	0	0	0	0	5	5	4	0	0	0	1	1	0	0	0	0	0	0
15	2	0	1	NO	NO	NO	NO	YES	NO	NO	TOP	YES	NO	NO	NO	NO	NO	0	1	0	0	0	0	0	0	0	0	0	0	0	0	0	0	0	0	5	0	3	0	0	0	1	0	0	0	0	0	0	0
39	16	8	3	YES	NO	NO	YES	YES	NO	NO	ATB+ACHO+TOP	YES	NO	NO	NO	NO	NO	0	0	4	0	0	0	0	0	0	0	0	0	0	0	0	0	0	0	5	5	2	0	0	0	0	0	0	2	2	0	0	0
39	8	8	3	YES	NO	NO	YES	YES	NO	NO	ATB+ACHO+TOP	YES	NO	NO	NO	NO	NO	0	1	0	0	0	0	0	0	0	0	0	0	0	0	0	0	0	0	3	2	1	0	0	0	0	0	1	0	0	0	0	0
39	2	0	3	NO	NO	NO	YES	NO	YES	NO	ACHO+BIO	YES	NO	NO	NO	NO	NO	0	1	0	0	0	0	0	0	0	0	0	0	0	0	0	0	0	0	0	0	4	0	0	0	1	0	0	0	0	0	0	0
35	6	11	1	YES	NO	NO	YES	YES	NO	NO	ATB+ACHO+TOP	NO	YES	NO	NO	YES	NO	0	0	0	0	1	0	0	0	0	0	0	0	0	1	0	0	0	0	6	6	3	0	0	0	0	0	0	0	0	0	0	0
35	11	2	1	NO	NO	NO	YES	YES	NO	NO	ACHO+TOP	NO	YES	NO	NO	NO	YES	0	0	0	0	2	0	0	0	0	0	0	0	0	0	0	0	0	0	7	7	4	0	0	0	0	0	0	0	0	0	0	0
18	7	6	2	NO	NO	NO	NO	NO	YES	NO	BIO	NO	NO	NO	NO	NO	YES	0	0	0	0	0	0	0	0	0	0	0	0	0	0	0	5	1	0	0	0	3	0	0	0	0	0	0	0	0	0	0	0
17	4	4	2	NO	NO	NO	NO	NO	NO	NO	RETINOIDS	YES	NO	NO	NO	NO	NO	0	0	1	0	0	0	0	0	0	0	0	0	0	0	0	0	0	0	5	5	2	0	0	0	0	0	0	0	0	1	0	0
17	4	0	2	NO	NO	NO	NO	YES	NO	NO	TOP+RETINOIDS	YES	NO	YES	NO	NO	NO	0	1	0	0	0	0	0	1	0	0	0	0	0	0	0	0	0	0	0	0	4	0	0	0	1	0	0	0	0	0	0	0
52	6	0	2	NO	NO	NO	NO	NO	NO	NO	RETINOIDS	NO	YES	NO	YES	NO	NO	0	0	0	0	2	0	0	0	0	0	1	0	0	0	0	0	0	0	6	6	4	0	0	0	0	0	0	0	0	0	0	0
44	4	0	1	YES	NO	NO	YES	YES	NO	NO	ATB+ACHO+TOP	NO	NO	NO	NO	YES	NO	0	0	0	0	0	0	0	0	0	0	0	0	0	2	0	0	0	0	7	10	13	0	0	0	0	0	0	0	0	0	0	0
45	12	4	3	NO	NO	YES	YES	YES	NO	NO	RIF+ACHO+TOP	YES	NO	NO	NO	NO	NO	0	2	2	0	0	0	0	0	0	0	0	0	0	0	0	0	0	0	9	5	1	0	0	0	1	1	0	1	1	0	0	0
45	12	8	3	NO	NO	NO	YES	YES	NO	NO	ACHO+TOP	YES	NO	NO	NO	NO	NO	0	0	1	0	0	0	0	0	0	0	0	0	0	0	0	0	0	0	7	5	1.5	0	0	0	0	0	0	0	0	1	0	0
25	12	6	3	YES	NO	NO	NO	NO	YES	NO	ATB+BIO	YES	YES	NO	NO	NO	NO	0	0	0	0	0	1	0	0	0	0	0	0	0	0	0	0	0	0	6	6	2	0	0	0	0	0	0	0	0	0	0	0
36	2	0	1	YES	NO	NO	NO	YES	NO	NO	ATB+TOP	NO	NO	NO	NO	NO	YES	0	0	0	0	0	0	0	0	0	0	0	0	0	0	0	0	1	0	9	8	3	0	0	0	0	0	0	0	0	0	0	0
19	2	4	1	NO	NO	NO	NO	YES	NO	NO	TOP	NO	YES	NO	NO	NO	NO	0	0	0	0	1	0	0	0	0	0	0	0	0	0	0	0	0	0	5	9	3	0	0	0	0	0	0	0	0	0	0	0
19	4	0	1	NO	NO	NO	NO	YES	NO	NO	TOP	NO	YES	NO	NO	NO	NO	0	0	0	0	2	0	0	0	0	0	0	0	0	0	0	0	0	0	0	5	3	0	0	0	0	0	0	0	0	0	0	0
16	2	0	1	NO	NO	NO	YES	NO	NO	NO	ACHO	YES	NO	NO	NO	NO	NO	0	1	0	0	0	0	0	0	0	0	0	0	0	0	0	0	0	0	7	9	2	0	0	0	1	0	0	0	0	0	0	0
16	4	0	1	NO	NO	NO	YES	YES	NO	NO	ACHO+TOP	YES	YES	NO	NO	NO	NO	0	1	0	0	1	0	0	0	0	0	0	0	0	0	0	0	0	0	6	7	2	0	0	0	1	0	0	0	0	0	0	0
23	12	6	3	YES	YES	NO	NO	NO	NO	NO	ATB+COL	YES	NO	NO	NO	NO	NO	0	4	1	0	0	0	0	0	0	0	0	0	0	0	0	0	0	0	6	8	2	0	0	0	3	1	0	0	1	0	0	0
23	6	12	3	NO	YES	NO	NO	NO	NO	NO	ATB+COL	YES	NO	NO	NO	NO	NO	0	1	0	0	0	0	0	0	0	0	0	0	0	0	0	0	0	0	8	7	2	0	0	0	0	1	0	0	0	0	0	0
23	12	8	3	NO	NO	NO	NO	NO	NO	NO	RETINOIDS	YES	NO	NO	NO	NO	NO	0	0	1	0	0	0	0	0	0	0	0	0	0	0	0	0	0	0	7	6	2	0	0	0	0	0	0	1	0	0	0	0
42	3	0	1	NO	NO	NO	NO	YES	NO	NO	TOP+RETINOIDS	YES	YES	YES	NO	NO	NO	0	0	0	1	0	0	0	0	0	0	0	0	0	0	0	0	0	0	10	10	3	0	0	0	0	0	0	0	0	0	1	0
50	6	10	3	YES	NO	NO	NO	NO	NO	NO	ATB	YES	YES	NO	NO	NO	NO	0	1	0	0	0	1	0	0	0	0	0	0	0	0	0	0	0	0	8	8	2.5	0	0	0	0	0	1	0	0	0	0	0
45	21	18	3	NO	NO	YES	NO	NO	YES	NO	RIF+BIO	NO	YES	YES	NO	NO	NO	0	0	0	0	1	0	0	0	1	0	0	0	0	0	0	0	0	0	10	10	1.5	0	0	0	0	0	0	0	0	0	0	0
45	18	17	3	YES	YES	NO	NO	NO	YES	NO	ATB+COL+BIO	NO	YES	YES	NO	NO	NO	0	0	0	0	0	0	0	0	2	0	0	0	0	0	0	0	0	0	9	9	2	0	0	0	0	0	0	0	0	0	0	0
36	6	8	2	NO	YES	NO	NO	NO	NO	NO	COL	YES	NO	NO	NO	NO	NO	0	1	1	0	0	0	0	0	0	0	0	0	0	0	0	0	0	0	9	10	3	0	0	0	0	0	1	0	0	1	0	0
36	7	0	2	NO	YES	NO	YES	YES	NO	YES	COL+ACHO+TOP+CIR	YES	YES	NO	NO	NO	NO	0	0	1	0	1	0	0	0	0	0	0	0	0	0	0	0	0	0	3	4	5	0	0	0	0	0	0	1	0	0	0	0
26	2	3	1	NO	NO	NO	YES	YES	NO	NO	ACHO+TOP+RETINOIDS	NO	NO	NO	NO	NO	YES	0	0	0	0	0	0	0	0	0	0	0	0	0	0	0	0	1	0	10	7	4	0	0	0	0	0	0	0	0	0	0	0
31	2	1	1	YES	NO	NO	YES	YES	NO	NO	ATB+ACHO+TOP	NO	NO	YES	NO	NO	NO	0	0	0	0	0	0	0	1	0	0	0	0	0	0	0	0	0	0	4	3	2	0	0	0	0	0	0	0	0	0	0	0
31	1	0	1	NO	NO	NO	YES	YES	NO	NO	ACHO+TOP	NO	NO	YES	NO	NO	NO	0	0	0	0	0	0	1	0	0	0	0	0	0	0	0	0	0	0	6	6	3	0	0	0	0	0	0	0	0	0	0	0
64	6	4	2	NO	NO	NO	NO	YES	NO	NO	TOP	NO	NO	NO	NO	YES	NO	0	0	0	0	0	0	0	0	0	0	0	0	2	0	1	0	0	0	8	7	2	0	0	0	0	0	0	0	0	0	0	0
64	4	0	2	NO	YES	NO	NO	YES	NO	NO	COL+TOP	NO	NO	NO	NO	YES	NO	0	0	0	0	0	0	0	0	0	0	0	0	0	2	0	0	0	0	7	7	3	0	0	0	0	0	0	0	0	0	0	0
48	6	4	2	NO	NO	NO	NO	YES	NO	NO	TOP	NO	YES	NO	NO	NO	NO	0	0	0	0	1	1	0	0	0	0	0	0	0	0	0	0	0	0	6	6	3	0	0	0	0	0	0	0	0	0	0	0
44	6	0	2	YES	YES	NO	YES	YES	NO	YES	ATB+COL+ACHO+TOP+CIR	YES	NO	NO	NO	NO	NO	0	1	0	0	0	0	0	0	0	0	0	0	0	0	0	0	0	0	10	8	3	0	0	0	1	0	0	0	0	0	0	0
58	4	2	2	NO	NO	NO	NO	YES	NO	NO	TOP	NO	NO	NO	NO	YES	NO	0	0	0	0	0	0	0	0	0	0	0	0	0	0	1	0	0	0	1	1	4	0	0	0	0	0	0	0	0	0	0	0
58	2	4	2	NO	NO	NO	NO	YES	NO	NO	TOP	NO	NO	NO	NO	YES	NO	0	0	0	0	0	0	0	0	0	0	0	0	0	1	0	0	0	0	0	0	3	0	0	0	0	0	0	0	0	0	0	0
58	4	4	2	NO	NO	NO	NO	YES	NO	NO	TOP	NO	NO	NO	NO	YES	NO	0	0	0	0	0	0	0	0	0	0	0	0	0	0	1	0	0	0	0	0	4	0	0	0	0	0	0	0	0	0	0	0
41	2	0	1	NO	NO	NO	NO	YES	NO	NO	TOP	NO	NO	NO	NO	NO	YES	0	0	0	0	0	0	0	0	0	0	0	0	0	0	0	0	1	0	5	6	3	0	0	0	0	0	0	0	0	0	0	0
41	4	4	2	NO	NO	NO	NO	YES	NO	NO	TOP	NO	NO	NO	NO	NO	YES	0	0	0	0	0	0	0	0	0	0	0	0	0	0	0	0	0	1	2	2	3	0	0	0	0	0	0	0	0	0	0	0
37	6	6	2	YES	NO	NO	YES	YES	NO	NO	ATB+ACHO+TOP	YES	NO	NO	NO	NO	NO	0	1	1	0	0	0	0	0	0	0	0	0	0	0	0	0	0	0	3	5	4	0	0	0	1	0	0	0	0	1	0	0
37	2	2	1	NO	NO	NO	NO	NO	NO	NO	RETINOIDES	NO	NO	YES	NO	NO	NO	0	0	0	0	0	0	0	1	0	0	0	0	0	0	0	0	0	0	7	6	2	0	0	0	0	0	0	0	0	0	0	0
37	2	2	1	NO	NO	NO	NO	YES	NO	NO	TOP+RETINOIDS	NO	YES	NO	NO	NO	NO	0	0	0	0	1	0	0	0	0	0	0	0	0	0	0	0	0	0	6	5	3	0	0	0	0	0	0	0	0	0	0	0
37	2	2	1	NO	NO	NO	NO	YES	NO	NO	TOP+RETINOIDS	NO	YES	NO	NO	NO	NO	0	0	0	0	1	0	0	0	0	0	0	0	0	0	0	0	0	0	2	3	3	0	0	0	0	0	0	0	0	0	0	0
39	4	0	2	NO	NO	NO	NO	NO	NO	NO	NO	YES	NO	NO	NO	NO	NO	0	0	1	0	0	0	0	0	0	0	0	0	0	0	0	0	0	0	0	1	2	0	0	0	0	0	0	1	0	0	0	0
16	5	6	2	NO	NO	NO	YES	NO	NO	NO	ACHO	NO	NO	NO	NO	YES	YES	0	0	0	0	0	0	0	0	0	0	0	0	2	0	0	1	1	0	3	5	1.5	0	0	0	0	0	0	0	0	0	0	0
48	14	10	2	NO	NO	NO	YES	YES	NO	NO	ACHO+TOP	NO	YES	YES	NO	NO	YES	0	0	0	0	0	1	0	1	0	0	0	0	0	0	0	0	0	2	6	7	1.5	0	0	0	0	0	0	0	0	0	0	0
26	8	0	2	NO	NO	NO	YES	YES	NO	NO	ACHO+TOP	NO	YES	YES	NO	NO	NO	0	0	0	0	1	1	0	1	0	0	0	0	0	0	0	0	0	0	10	10	2	0	0	0	0	0	0	0	0	0	0	0
16	2	0	1	YES	NO	NO	YES	YES	NO	NO	ATB+ACHO+TOP	NO	YES	NO	NO	NO	NO	0	0	0	0	1	0	0	0	0	0	0	0	0	0	0	0	0	0	2	2	2	0	0	0	0	0	0	0	0	0	0	0
56	8	0	1	NO	NO	NO	NO	YES	NO	NO	TOP+METFORMINA	NO	NO	YES	YES	NO	NO	0	0	0	0	0	0	0	3	0	0	1	0	0	0	0	0	0	0	10	6	2	0	0	0	0	0	0	0	0	0	0	0
67	4	4	3	NO	YES	NO	NO	NO	NO	NO	COL+RETINOIDS	NO	NO	NO	NO	YES	NO	0	0	0	0	0	0	0	0	0	0	0	0	0	2	0	0	0	0	9	9	3	0	0	0	0	0	0	0	0	0	0	0
45	26	14	3	NO	NO	YES	YES	NO	NO	NO	RIF+ACHO	YES	YES	NO	NO	YES	YES	0	0	0	0	0	1	0	0	0	0	0	0	0	0	0	0	0	0	9	8	2.5	0	0	0	0	0	0	0	0	0	0	0
45	14	10	3	NO	YES	YES	YES	NO	NO	NO	COL+RIF+ACHO+RETINOIDS	YES	YES	YES	NO	NO	NO	0	2	0	0	0	1	2	0	0	0	0	0	0	0	0	0	0	0	6	6	2	0	0	0	1	1	0	0	0	0	0	0
21	12	0	3	YES	YES	NO	NO	NO	NO	NO	ATB+COL	NO	YES	NO	NO	YES	YES	0	0	0	0	1	0	0	0	0	0	0	0	0	0	1	0	0	0	9	9	4	0	0	0	0	0	0	0	0	0	0	0
36	4	5	2	NO	NO	NO	YES	YES	NO	NO	ACHO+TOP	YES	NO	NO	NO	NO	NO	0	2	0	0	0	0	0	0	0	0	0	0	0	0	0	0	0	0	9	7	2	0	0	0	1	1	0	0	0	0	0	0
36	5	4	2	YES	YES	NO	NO	YES	NO	NO	ATB+COL+TOP	YES	NO	NO	NO	YES	NO	0	1	0	0	0	0	0	0	0	0	0	0	0	0	0	0	0	0	10	6	3	0	0	0	1	0	0	0	0	0	0	0
17	4	2	1	YES	YES	NO	NO	YES	NO	NO	ATB+COL+TOP	YES	NO	NO	NO	NO	NO	0	2	0	0	0	0	0	0	0	0	0	0	0	0	0	0	0	0	4	3	3	0	0	0	2	0	0	0	0	0	0	0
56	2	0	1	NO	NO	NO	NO	YES	NO	NO	TOP	NO	NO	NO	NO	NO	YES	0	0	0	0	0	0	0	0	0	0	0	0	0	0	0	0	1	0	7	2	3	0	0	0	0	0	0	0	0	0	0	0
22	6	0	2	YES	YES	NO	YES	YES	NO	NO	ATB+COL+ACHO+TOP	NO	NO	NO	NO	NO	YES	0	0	0	0	0	0	0	0	0	0	0	0	0	0	0	0	1	1	0	0	3	0	0	0	0	0	0	0	0	0	0	0
41	4	0	2	NO	YES	NO	NO	YES	NO	NO	COL+TOP	NO	YES	NO	NO	NO	NO	0	0	0	0	0	1	0	0	0	0	0	0	0	0	0	0	0	0	7	5	2	0	0	0	0	0	0	0	0	0	0	0
42	4	2	2	YES	YES	NO	NO	YES	NO	NO	ATB+COL+TOP	YES	NO	NO	NO	NO	NO	0	0	1	0	0	0	0	0	0	0	0	0	0	0	0	0	0	0	8	5	3	0	0	0	0	0	0	1	0	0	0	0
42	2	0	2	YES	YES	NO	NO	YES	NO	NO	ATB+COL+TOP	YES	NO	NO	NO	NO	NO	0	1	0	0	0	0	0	0	0	0	0	0	0	0	0	0	0	0	0	3	3	0	0	0	1	0	0	0	0	0	0	0
35	10	12	2	NO	NO	NO	YES	YES	NO	NO	ACHO+TOP	YES	NO	NO	NO	NO	NO	0	5	0	0	0	0	0	0	0	0	0	0	0	0	0	0	0	0	9	7	2	0	0	0	0	1	4	0	0	0	0	0
34	8	4	2	NO	NO	NO	NO	NO	NO	YES	CIR	YES	NO	NO	NO	NO	NO	0	0	1	0	0	0	0	0	0	0	0	0	0	0	0	0	0	0	0	0	3	0	0	0	0	0	0	1	0	0	0	0
19	2	1	1	NO	NO	NO	NO	YES	NO	NO	TOP	NO	YES	NO	NO	NO	NO	0	0	0	0	1	0	0	0	0	0	0	0	0	0	0	0	0	0	8	7	2.5	0	0	0	0	0	0	0	0	0	0	0
50	8	0	2	YES	NO	NO	NO	YES	NO	NO	ATB+TOP	YES	NO	NO	NO	NO	NO	0	0	2	0	0	0	0	0	0	0	0	0	0	0	0	0	0	0	0	3	3	0	0	0	0	0	0	2	0	0	0	0
61	2	0	2	NO	NO	NO	NO	YES	NO	NO	TOP+RETINOIDS	NO	NO	NO	YES	NO	NO	0	0	0	0	0	0	0	0	0	0	1	0	0	0	0	0	0	0	0	7	4	0	0	0	0	0	0	0	0	0	0	0
55	3	0	1	NO	NO	NO	NO	YES	NO	NO	TOP	YES	NO	NO	YES	NO	NO	1	0	0	0	0	0	0	0	0	2	0	0	0	0	0	0	0	0	3	1	4	1	0	0	0	0	0	0	0	0	0	0
37	4	4	3	YES	NO	NO	NO	NO	NO	NO	ATB	NO	YES	NO	NO	NO	NO	0	0	0	0	0	1	0	0	0	0	0	0	0	0	0	0	0	0	4	5	4	0	0	0	0	0	0	0	0	0	0	0
31	2	0	1	YES	NO	NO	YES	YES	NO	NO	ATB+ACHO+TOP	NO	YES	NO	NO	NO	NO	0	0	0	0	1	0	0	0	0	0	0	0	0	0	0	0	0	0	6	5	3	0	0	0	0	0	0	0	0	0	0	0
33	8	8	2	YES	NO	NO	NO	YES	NO	NO	ATB+TOP	YES	NO	NO	NO	NO	NO	0	0	2	0	0	0	0	0	0	0	0	0	0	0	0	0	0	0	6	6	3	0	0	0	0	0	0	0	2	0	0	0
12	2	0	1	NO	NO	NO	NO	YES	NO	NO	TOP	NO	YES	NO	NO	NO	NO	0	0	0	0	1	0	0	0	0	0	0	0	0	0	0	0	0	0	0	2	3	0	0	0	0	0	0	0	0	0	0	0
38	2	0	2	NO	NO	NO	NO	NO	NO	NO	NO	YES	NO	NO	NO	NO	NO	0	1	0	0	0	0	0	0	0	0	0	0	0	0	0	0	0	0	0	0	4	0	0	0	1	0	0	0	0	0	0	0
66	4	0	2	NO	NO	NO	NO	YES	NO	NO	TOP	YES	NO	NO	NO	NO	NO	0	0	1	0	0	0	0	0	0	0	0	0	0	0	0	0	0	0	3	5	3	0	0	0	0	0	0	1	0	0	0	0
59	2	2	1	YES	YES	NO	NO	NO	NO	NO	ATB+COL	NO	YES	NO	NO	NO	NO	0	0	0	0	1	0	0	0	0	0	0	0	0	0	0	0	0	0	3	3	3	0	0	0	0	0	0	0	0	0	0	0
62	2	0	2	NO	NO	NO	NO	YES	NO	NO	TOP	NO	NO	NO	NO	YES	NO	0	0	0	0	0	0	0	0	0	0	0	0	0	1	0	0	0	0	0	2	4	0	0	0	0	0	0	0	0	0	0	0
	RC: COMPLETE RESPONSE
	RP: PARTIAL RESPONSE
	NO R: NO RESPONSE
	NODU: INFLAMATORY NODULE
	ABSC: ABSCESS
	FIST: FISTULA
[truncated: 58 more columns]

## Sheet: controles todo
NO INFILTRATED NODULE	REV NO INFILTRATED NODULE	NO INFILTRATED ABSCESS	REV NO INFILTRATED ABSCESS	NO INFILTRATED FISTULA	REV NO INFILTRATED FISTULA	TREATMENT	AGE	SEX	HURLEY	IHS4 PRE	IHS4 POST	NRS PRE	NRS POST	PRS PRE	PRS POST
2	0	1	0	0	0	ACHO-TOP	46	0	2	8	0	5	0	5	0
3	0	0	0	0	0	ATB-ACHO	24	0	2	13	2	5	2	4	1
0	0	1	1	0	0	ATB+ACHO+TOP	24	0	2	2	2	2	1	1	0
1	0	0	0	0	0	ACHO-TOP	21	0	1	2	4	7	1	4	5
2	1	3	2	0	0	ATB	32	0	3	8	6	4	2	3	3
1	0	0	0	1	1	BIO	32	0	3	6	2	2	2	3	3
0	0	0	0	2	1	ATB+BIO	33	0	3	10	10	2	2	2	4
0	0	2	1	0	0	ATB+BIO	33	0	3	10	8	2	2	4	3.5
3	2	0	0	0	0	ATB+COL	37	0	2	5	4	10	4	9	6
2	1	0	0	0	0	ATB	16	0	2	5	6	4	4	3	4
4	4	0	0	0	0	ACHO+TOP	17	0	2	8	10	8	10	9	9
0	0	4	2	0	0	COL+ACHO	17	0	2	10	4	10	10	9	10
0	0	4	1	0	0	RIF-ACHO	17	0	2	8	3	10	5	10	4
2	1	0	0	0	0	COL-TOP	18	0	1	3	6	5	8	4	7
0	0	3	1	0	0	CLIND-COL-TOP	18	0	2	6	8	8	9	7	9
2	2	0	0	0	0	RET	28	0	2	5	2	6	3	3	1
4	1	6	3	0	0	ATB+COL+ACHO	32	0	2	24	11	4	2	3	2
2	1	1	1	0	0	ATB+COL+ACHO	32	0	2	11	10	2	4	2	3
4	0	0	0	1	1	ATB+BIO	23	0	2	8	4	1	6	5	6
0	0	3	1	2	1	CLIND-RET	44	0	2	14	8	6	4	6	3
0	0	1	0	1	0	BIO	20	0	2	6	2	8	5	7	6
0	0	2	2	0	0	BIO	53	0	2	6	4	0	0	4	2
0	0	1	1	0	0	ATB+ACHO	34	0	1	6	11	8	7	8	7
5	0	0	0	0	0	ATB+ACHO	34	0	1	11	2	7	6	7	7
0	0	1	1	0	0	BIO	17	0	2	2	8	0	6	4	1
2	2	0	0	1	0	ATB+ACHO+BIO	17	0	2	6	2	6	4	1	0
2	0	1	1	0	0	RET	17	0	1	4	4	7	7	6	5
0	0	1	1	0	0	RET+TOP	18	0	1	2	4	7	7	6	7
0	0	1	1	2	1	ATB+BIO	25	0	3	12	10	6	7	8	9
0	0	2	1	0	0	RIF-BIO	25	0	3	10	4	7	5	9	5
1	1	1	0	1	1	RIF-BIO	26	0	3	7	5	10	4	10	5
1	0	0	0	1	0	RIF-BIO	26	0	3	5	2	4	0	5	4
0	0	0	0	1	1	BIO	26	0	3	16	12	4	0	4	0
0	0	2	1	0	0	TOP	35	0	1	4	2	9	8	7	7
0	0	0	0	1	1	ATB	23	0	3	6	12	8	5	7	6
0	0	0	0	3	2	RIF	23	0	3	12	8	5	7	6	6
2	0	0	0	0	0	RET+TOP	42	0	1	3	0	10	0	8	8
1	0	2	1	1	1	ATB+TOP	50	0	2	9	6	0	8	4	8
0	0	1	1	1	1	RIF	50	0	3	12	12	8	10	8	10
0	0	2	0	2	0	BIO	51	0	3	12	0	10	3	10	3
3	0	1	0	4	3	BIO	45	0	3	16	18	10	9	8	9
0	0	1	0	0	0	COL	45	0	1	2	0	2	0	1	0
1	0	0	0	1	1	ATB+COL+TOP	36	0	2	7	0	3	4	4	3
0	0	0	0	2	2	RET+TOP	36	0	3	8	8	9	7	9	7
2	0	0	0	0	0	ACHO+TOP	31	0	1	2	2	5	9	6	7
4	0	0	0	0	0	ACHO+TOP	37	0	2	4	4	0	10	5	10
0	0	1	0	0	0	ATB+COL+ACHO	37	0	2	6	0	10	0	4	0
0	0	3	1	0	0	RIF-ACHO	17	0	1	6	2	10	3	9	2
0	0	1	0	0	0	clind	17	0	2	6	4	10	2	10	3
0	0	1	1	2	1	ACHO+TOP	48	0	2	10	8	10	8	7	7
0	0	1	1	0	0	RIF	45	0	2	4	8	7	7	4	5
0	0	1	1	0	0	ACHO+TOP	16	0	1	2	2	4	1	2	1
0	0	2	1	0	0	RET	68	0	3	4	0	7	10	7	9
4	2	3	0	2	2	RIF-ACHO	45	0	3	26	12	9	5	8	3.5
0	0	1	0	1	0	ATB	21	0	2	12	0	9	4	9	4
3	0	1	0	0	0	ATB+COL	17	0	2	5	0	0	0	1	0
1	0	3	0	0	0	CLIND+COL	22	0	2	7	0	3	0	3	0
3	2	0	0	0	0	ATB+COL+TOP	36	0	2	5	4	10	9	6	10
0	0	2	2	0	0	ATB+ACHO+TOP	35	0	2	12	8	8	6	9	5
0	0	1	1	0	0	COL-TOP	56	0	1	2	4	10	7	7	8
1	1	0	0	0	0	ACHO	19	0	1	1	3	7	7	7	7
0	0	0	0	1	1	RIF	37	0	2	4	4	8	3	8	3.5
0	0	1	0	0	0	ACHO	38	0	1	2	0	3	0	4	0
